# Supplementary material for: GIS for empirical research design: An illustration with georeferenced point data
Source: PLoS One. 2019 Mar 4;14(3):e0212316. doi: 10.1371/journal.pone.0212316 (PMC6398843; doi:10.1371/journal.pone.0212316)
Supplement: S1 File — This zip file contains the dataset and Stata do-file to replicate the empirical analyses presented in the case study. (ZIP) [file pone.0212316.s009.zip]

Archive with 43 entries (40 files):
- S1_File/Data/
- S1_File/Data/global_sample.dta
- S1_File/Data/killing_sites.dta
- S1_File/Data/local_sample1.dta
- S1_File/Data/local_sample2.dta
- S1_File/Data/local_sample2_4km.dta
- S1_File/Data/local_sample2_8km.dta
- S1_File/Data/local_sample3.dta
- S1_File/Data/local_sample4.dta
- S1_File/Data/local_sample4_4km.dta
- S1_File/Data/local_sample4_8km.dta
- S1_File/Data/spatial_cluster_6.0km_ks474.dta
- S1_File/Data/study_population.dta
- S1_File/Data/villages.dta
- S1_File/Figures/
- S1_File/Figures/Fig3.do
- S1_File/Figures/Fig4.do
- S1_File/Figures/S1Fig.do
- S1_File/Figures/S2Fig.do
- S1_File/Figures/S4Fig.do
- S1_File/Figures/S5Fig.do
- S1_File/Figures/S6Fig.do
- S1_File/Figures/S7Fig.do
- S1_File/ReadMe.pdf
- S1_File/Tables/
- S1_File/Tables/Table1.do
- S1_File/Tables/Table2.do
- S1_File/Tables/TableA.do
- S1_File/Tables/TableB.do
- S1_File/Tables/TableD.do
- S1_File/Tables/TableE.do
- S1_File/Tables/TableF.do
- S1_File/Tables/TableG.do
- S1_File/Tables/TableH.do
- S1_File/Tables/TableI.do
- S1_File/Tables/TableJ.do
- S1_File/Tables/TableL.do
- S1_File/Tables/TableM.do
- S1_File/Tables/TableN.do
- S1_File/Tables/TableO.do
- S1_File/Tables/TableP.do
- S1_File/Tables/TableQ.do
- S1_File/Tables/TableR.do
