# Supplementary material for: GIS for empirical research design: An illustration with georeferenced point data
Source: PLoS One. 2019 Mar 4;14(3):e0212316. doi: 10.1371/journal.pone.0212316 (PMC6398843; doi:10.1371/journal.pone.0212316)
Supplement: S1 File — This zip file contains the dataset and Stata do-file to replicate the empirical analyses presented in the case study. (ZIP) [file pone.0212316.s009.zip › S1_File/Figures/Fig3.do]

clear
cap log close
clear matrix
set matsize 1500

*============================================================================
* Fig 3. Point estimates and 95% confidence intervals of genocide impacts on
* children's educational outcomes (binary genocide measure).
*============================================================================
* Global Sample
use global_sample.dta, clear

global x = "m_age f_age m_grade1 m_grade2 f_grade1 f_grade2 dist_to_npr1973 nmw_age36_50_educ1 nmw_age36_50_educ2"

sum educ1521 if subsample == 1 & violence1 == 0

reg educ1521 violence1 $x i.dk_zone77 i.distcode if subsample == 1, vce(cluster villcode)
estimates store a1_1_1

sum prog_grade614 if subsample == 1 & violence1 == 0

reg prog_grade614 violence1 $x i.dk_zone77 i.distcode if subsample == 1, vce(cluster villcode)
estimates store b1_1_1

	
* Local Sample I
use local_sample1.dta, clear

global ks = "ks1-ks433"

sum educ1521 if subsample == 1 & violence1 == 0

reg educ1521 violence1 $x $ks i.dk_zone77 i.distcode if subsample == 1, vce(cluster villcode)
estimates store a2_1_1
	
sum prog_grade614 if subsample == 1 & violence1 == 0

reg prog_grade614 violence1 $x $ks i.dk_zone77 i.distcode if subsample == 1, vce(cluster villcode)
estimates store b2_1_1

	
* Local Sample II
use local_sample2.dta, clear
		
sum educ1521 if subsample == 1 & violence1 == 0

reg educ1521 violence1 $x $ks i.dk_zone77 i.distcode if subsample == 1, vce(cluster villcode)
estimates store a3_1_1

sum prog_grade614 if subsample == 1 & violence1 == 0

reg prog_grade614 violence1 $x $ks i.dk_zone77 i.distcode if subsample == 1, vce(cluster villcode)
estimates store b3_1_1

	
/* Graph */
* A. Children Aged 15−21
#delimit;
coefplot 
(a1_1_1, label(Global Sample)   color(green) msym(S)ciopts(recast(rcap)lpatt(solid)lcol(green)) mlabposition(12) mlabgap(*2) mlabel mlabsize(vlarge) mlabcolor(green)) 
(a2_1_1, label(Local Sample I ) color(red)   msym(S)ciopts(recast(rcap)lpatt(solid)lcol(red))   mlabposition(12) mlabgap(*2) mlabel mlabsize(vlarge) mlabcolor(red))
(a3_1_1, label(Local Sample II) color(blue)  msym(S)ciopts(recast(rcap)lpatt(solid)lcol(blue))  mlabposition(12) mlabgap(*2) mlabel mlabsize(vlarge) mlabcolor(blue)), 
keep(violence1) xline(0, lcolor(black) lwidth(thin) lpattern(dash)) format(%9.3f) 
mlabposition(12) mlabgap(*2)  coeflabels(violence1=" ")  levels(95) 
xlabel(-0.6 "-0.6" -0.4 "-0.4" -0.2 "-0.2" 0 "0" 0.2 "0.2" 0.4 "0.4" 0.6 "0.6")
xtitle("") ytitle("")
legend(rows(1)) 
subtitle("Years of Schooling (1977-79)", box bexpand fcolor(gs15) lcolor(gs15) size(huge) color(black))
title("A. Children Aged 15-21", color(black) size(huge))
graphregion(color(white) lcolor(none)) plotregion(color(white) lcolor(none))
note(" Mean (>= 3.0 km):" " 4.038 (Global sample)" " 4.343 (Local sample I)"  " 4.515 (Local sample II)", size(large) ring(0) pos(4)) 
saving(a1_1, replace);
#delimit cr

* B. Children Aged 6−14
#delimit;
coefplot 
(b1_1_1, label(Global Sample)   color(green) msym(S)ciopts(recast(rcap)lpatt(solid)lcol(green)) mlabposition(12) mlabgap(*2) mlabel mlabsize(vlarge) mlabcolor(green)) 
(b2_1_1, label(Local Sample I ) color(red)   msym(S)ciopts(recast(rcap)lpatt(solid)lcol(red))   mlabposition(12) mlabgap(*2) mlabel mlabsize(vlarge) mlabcolor(red))
(b3_1_1, label(Local Sample II) color(blue)  msym(S)ciopts(recast(rcap)lpatt(solid)lcol(blue))  mlabposition(12) mlabgap(*2) mlabel mlabsize(vlarge) mlabcolor(blue)), 
keep(violence1) xline(0, lcolor(black) lwidth(thin) lpattern(dash)) format(%9.3f) 
mlabposition(12) mlabgap(*2)  coeflabels(violence1=" ")  levels(95) 
xlabel(-0.4 "-0.4" -0.2 "-0.2" 0 "0" 0.2 "0.2" 0.4 "0.4")
xtitle("") ytitle("")
legend(rows(1)) 
subtitle("Grade Progression (1977-79)", box bexpand fcolor(gs15) lcolor(gs15) size(huge) color(black))
title("B. Children Aged 6-14", color(black) size(huge))
graphregion(color(white) lcolor(none)) plotregion(color(white) lcolor(none))
note(" Mean (>= 3.0 km):" " -3.712 (Global sample)" " -3.588 (Local sample I)"  " -3.547 (Local sample II)", size(large) ring(0) pos(4))
saving(a2_1, replace);
#delimit cr		
	

/* Fig 3. */	
grc1leg2 a1_1.gph a2_1.gph, row(1) graphregion(color(white) lcolor(none)) plotregion(color(white) lcolor(none)) 
graph display, xsize(7) ysize(3)

erase a1_1.gph 
erase a2_1.gph	
