# Supplementary material for: GIS for empirical research design: An illustration with georeferenced point data
Source: PLoS One. 2019 Mar 4;14(3):e0212316. doi: 10.1371/journal.pone.0212316 (PMC6398843; doi:10.1371/journal.pone.0212316)
Supplement: S1 File — This zip file contains the dataset and Stata do-file to replicate the empirical analyses presented in the case study. (ZIP) [file pone.0212316.s009.zip › S1_File/Figures/S1Fig.do]

clear
cap log close
clear matrix

*=========================================================
* S1 Fig: Distribution of continuous genocide measures
*=========================================================
* 1977-1979
use local_sample4.dta, clear

keep if subsample == 1

forvalue i = 1(1)3 {
	preserve
		keep subsample violence2_`i'
		rename violence2_`i' violence2
		gen order = `i'
		save subsample1_order`i'.dta, replace
	restore
}

use subsample1_order1.dta, clear
append using subsample1_order2.dta
append using subsample1_order3.dta

erase subsample1_order2.dta
erase subsample1_order3.dta
		
#delimit;
kdensity violence2 if order == 1, bw(0.2) lwidth(thick) lcol(blue)
addplot (kdensity violence2 if order == 2, bw(0.2) lwidth(thick) lcol(red) || kdensity violence2 if order == 3, bw(0.2) lwidth(thick) lcol(green))
title ("1977-1979", box bexpand fcolor(gs15) lcolor(gs15) size(huge) color(black)) 
ylabel (0(0.05)0.3) ytitle("") xlabel (-2(2)16) xtitle ("Genocidal Violence II") 
legend (pos(2) ring(0) col(1) label (1 "First order") label (2 "Second order") label (3 "Third order")) legend(off) saving (m2_g1, replace)
plotregion(color(white) lcolor(none)) graphregion(color(white) lcolor(none));
#delimit cr


* 1980
use local_sample4.dta, clear

keep if subsample == 2

forvalue i = 1(1)3 {
	preserve
		keep subsample violence2_`i'
		rename violence2_`i' violence2
		gen order = `i'
		save subsample2_order`i'.dta, replace
	restore
}

use subsample2_order1.dta, clear
append using subsample2_order2.dta
append using subsample2_order3.dta

erase subsample2_order2.dta
erase subsample2_order3.dta
		
#delimit;
kdensity violence2 if order == 1, bw(0.2) lwidth(thick) lcol(blue)
addplot (kdensity violence2 if order == 2, bw(0.2) lwidth(thick) lcol(red) || kdensity violence2 if order == 3, bw(0.2) lwidth(thick) lcol(green))
title ("1980", box bexpand fcolor(gs15) lcolor(gs15) size(huge) color(black)) 
ylabel (0(0.05)0.3) ytitle("") xlabel (-2(2)16) xtitle ("Genocidal Violence II") 
legend (pos(2) ring(0) col(1) label (1 "First order") label (2 "Second order") label (3 "Third order")) legend(off) saving (m2_g2, replace)
plotregion(color(white) lcolor(none)) graphregion(color(white) lcolor(none));
#delimit cr


* 1981-82
use local_sample4.dta, clear

keep if subsample == 3

forvalue i = 1(1)3 {
	preserve
		keep subsample violence2_`i'
		rename violence2_`i' violence2
		gen order = `i'
		save subsample3_order`i'.dta, replace
	restore
}

use subsample3_order1.dta, clear
append using subsample3_order2.dta
append using subsample3_order3.dta

erase subsample3_order2.dta
erase subsample3_order3.dta
		

#delimit;
kdensity violence2 if order == 1, bw(0.2) lwidth(thick) lcol(blue)
addplot (kdensity violence2 if order == 2, bw(0.2) lwidth(thick) lcol(red) || kdensity violence2 if order == 3, bw(0.2) lwidth(thick) lcol(green))
title ("1981-1982", box bexpand fcolor(gs15) lcolor(gs15) size(huge) color(black)) 
ylabel (0(0.05)0.3) ytitle("") xlabel (-2(2)16) xtitle ("Genocidal Violence II") 
legend (pos(2) ring(0) col(1) label (1 "First order") label (2 "Second order") label (3 "Third order")) legend(off) saving (m2_g3, replace)
plotregion(color(white) lcolor(none)) graphregion(color(white) lcolor(none));
#delimit cr


/* Combine graphs */
grc1leg m2_g1.gph m2_g2.gph m2_g3.gph, ring(0) pos(5) row (2) col(2) legendfrom(m2_g3.gph) graphregion(color(white) lcolor(none)) plotregion(color(white) lcolor(none)) 

erase m2_g1.gph
erase m2_g2.gph
erase m2_g3.gph

erase subsample1_order1.dta
erase subsample2_order1.dta
erase subsample3_order1.dta
