# Supplementary material for: GIS for empirical research design: An illustration with georeferenced point data
Source: PLoS One. 2019 Mar 4;14(3):e0212316. doi: 10.1371/journal.pone.0212316 (PMC6398843; doi:10.1371/journal.pone.0212316)
Supplement: S1 File — This zip file contains the dataset and Stata do-file to replicate the empirical analyses presented in the case study. (ZIP) [file pone.0212316.s009.zip › S1_File/Figures/S2Fig.do]

clear
cap log close
clear matrix

*================================================================================
* S2 Fig: Distribution of number of spatial clusters to which villages belong
*================================================================================
* Local Sample I
use local_sample1.dta, clear

preserve	
	keep if subsample == 1
	keep hhid violence1 villcode ks1-ks433
	collapse (max) violence1 ks1-ks433, by(villcode)
	gen num_ks = 0
		forvalue i=1(1)433{
			replace num_ks = num_ks + ks`i'
		}
		
	sum num_ks, detail
	local N: di %5.0fc r(N)
	local mean: di %5.1f r(mean)
	local median: di %5.0fc r(p50)
	local max: di %5.0fc r(max)
	
	#delimit;
	hist num_ks, dis freq start(1)
	xlabel(1(2)11) 
	ylabel(0(200)800)
	xtitle("Number of Spatial Clusters")
	subtitle("1977-79", box bexpand fcolor(gs15) lcolor(gs15) size(huge) color(black))
	graphregion(color(white)) plotregion(color(white))
	note ("N =`N'" "Mean =`mean'" "Median =`median'" "Max =`max'", size(medium) ring(0) pos(3))
	saving(s1_g1_num_ks, replace); 
	#delimit cr
restore

preserve	
	keep if subsample == 2
	keep hhid villcode ks1-ks433
	collapse (max) ks1-ks433, by(villcode)
	gen num_ks = 0
		forvalue i=1(1)433{
			replace num_ks = num_ks + ks`i'
		}
		
	sum num_ks, detail
	local N: di %5.0fc r(N)
	local mean: di %5.1f r(mean)
	local median: di %5.0fc r(p50)
	local max: di %5.0fc r(max)
	
	#delimit;
	hist num_ks, dis freq
	xlabel(1(2)11) 
	ylabel(0(200)800)
	xtitle("Number of Spatial Clusters")
	subtitle("1980", box bexpand fcolor(gs15) lcolor(gs15) size(huge) color(black))
	graphregion(color(white)) plotregion(color(white))
	note ("N =`N'" "Mean =`mean'" "Median =`median'" "Max =`max'", size(medium) ring(0) pos(3))
	saving(s1_g2_num_ks, replace); 
	#delimit cr
restore
	
preserve	
	keep if subsample == 3
	keep hhid villcode ks1-ks433
	collapse (max) ks1-ks433, by(villcode)
	gen num_ks = 0
		forvalue i=1(1)433{
			replace num_ks = num_ks + ks`i'
		}
		
	sum num_ks, detail
	local N: di %5.0fc r(N)
	local mean: di %5.1f r(mean)
	local median: di %5.0fc r(p50)
	local max: di %5.0fc r(max)
	
	#delimit;
	hist num_ks, dis freq
	xlabel(1(2)11) 
	ylabel(0(200)800)
	xtitle("Number of Spatial Clusters")
	subtitle("1981-82", box bexpand fcolor(gs15) lcolor(gs15) size(huge) color(black))
	graphregion(color(white)) plotregion(color(white))
	note ("N =`N'" "Mean =`mean'" "Median =`median'" "Max =`max'", size(medium) ring(0) pos(3))
	saving(s1_g3_num_ks, replace); 
	#delimit cr
restore
	
	#delimit;
	graph combine s1_g1_num_ks.gph s1_g2_num_ks.gph s1_g3_num_ks.gph, row(1) 
	graphregion(color(white)) plotregion(color(white))
	title("A. Local Sample I (all spatial clusters)", color(black) size(large))
	saving(s1_num_ks, replace);  
	#delimit cr	
	
	erase s1_g1_num_ks.gph 
	erase s1_g2_num_ks.gph 
	erase s1_g3_num_ks.gph
	

* Local Sample II
use local_sample2.dta, clear

preserve	
	keep if subsample == 1
	keep hhid violence1 villcode ks1-ks433
	collapse (max) violence1 ks1-ks433, by(villcode)
	gen num_ks = 0
		forvalue i=1(1)433{
			replace num_ks = num_ks + ks`i'
		}
		
	sum num_ks, detail
	local N: di %5.0fc r(N)
	local mean: di %5.1f r(mean)
	local median: di %5.0fc r(p50)
	local max: di %5.0fc r(max)
	
	#delimit;
	hist num_ks, dis freq start(1)
	xlabel(1(2)11) 
	ylabel(0(100)400)
	xtitle("Number of Spatial Clusters")
	subtitle("1977-79", box bexpand fcolor(gs15) lcolor(gs15) size(huge) color(black))
	graphregion(color(white)) plotregion(color(white))
	note ("N =`N'" "Mean =`mean'" "Median =`median'" "Max =`max'", size(medium) ring(0) pos(3))
	saving(s2_g1_num_ks, replace); 
	#delimit cr
restore

preserve	
	keep if subsample == 2
	keep hhid villcode ks1-ks433
	collapse (max) ks1-ks433, by(villcode)
	gen num_ks = 0
		forvalue i=1(1)433{
			replace num_ks = num_ks + ks`i'
		}
		
	sum num_ks, detail
	local N: di %5.0fc r(N)
	local mean: di %5.1f r(mean)
	local median: di %5.0fc r(p50)
	local max: di %5.0fc r(max)
	
	#delimit;
	hist num_ks, dis freq
	xlabel(1(2)11) 
	ylabel(0(100)400)
	xtitle("Number of Spatial Clusters")
	subtitle("1980", box bexpand fcolor(gs15) lcolor(gs15) size(huge) color(black))
	graphregion(color(white)) plotregion(color(white))
	note ("N =`N'" "Mean =`mean'" "Median =`median'" "Max =`max'", size(medium) ring(0) pos(3))
	saving(s2_g2_num_ks, replace); 
	#delimit cr
restore
	
preserve	
	keep if subsample==3
	keep hhid villcode ks1-ks433
	collapse (max) ks1-ks433, by(villcode)
	gen num_ks = 0
		forvalue i=1(1)433{
			replace num_ks = num_ks + ks`i'
		}
		
	sum num_ks, detail
	local N: di %5.0fc r(N)
	local mean: di %5.1f r(mean)
	local median: di %5.0fc r(p50)
	local max: di %5.0fc r(max)
	
	#delimit;
	hist num_ks, dis freq
	xlabel(1(2)11) 
	ylabel(0(100)400)
	xtitle("Number of Spatial Clusters")
	subtitle("1981-82", box bexpand fcolor(gs15) lcolor(gs15) size(huge) color(black))
	graphregion(color(white)) plotregion(color(white))
	note ("N =`N'" "Mean =`mean'" "Median =`median'" "Max =`max'", size(medium) ring(0) pos(3))
	saving(s2_g3_num_ks, replace); 
	#delimit cr
restore
	
	#delimit;
	graph combine s2_g1_num_ks.gph s2_g2_num_ks.gph s2_g3_num_ks.gph, row(1) 
	graphregion(color(white)) plotregion(color(white))
	title("B. Local Sample II (balanced spatial clusters)", color(black) size(large))
	saving(s2_num_ks, replace);  
	#delimit cr

	erase s2_g1_num_ks.gph 
	erase s2_g2_num_ks.gph 
	erase s2_g3_num_ks.gph
	
	
* Local Sample III
use local_sample3.dta, clear

preserve	
	keep if subsample==1
	keep hhid villcode ks1-ks223
	collapse (max) ks1-ks223, by(villcode)
	gen num_ks = 0
		forvalue i=1(1)223{
			replace num_ks = num_ks + ks`i'
		}
		
	sum num_ks, detail
	local N: di %5.0fc r(N)
	local mean: di %5.1f r(mean)
	local median: di %5.0fc r(p50)
	local max: di %5.0fc r(max)
	
	#delimit;
	hist num_ks, dis freq start(1)
	xlabel(1(2)11) 
	ylabel(0(200)600)
	xtitle("Number of Spatial Clusters")
	subtitle("1977-79", box bexpand fcolor(gs15) lcolor(gs15) size(huge) color(black))
	graphregion(color(white)) plotregion(color(white))
	note ("N =`N'" "Mean =`mean'" "Median =`median'" "Max =`max'", size(medium) ring(0) pos(3))
	saving(s3_g1_num_ks, replace); 
	#delimit cr
restore

preserve	
	keep if subsample==2
	keep hhid villcode ks1-ks223
	collapse (max) ks1-ks223, by(villcode)
	gen num_ks = 0
		forvalue i=1(1)223{
			replace num_ks = num_ks + ks`i'
		}
		
	sum num_ks, detail
	local N: di %5.0fc r(N)
	local mean: di %5.1f r(mean)
	local median: di %5.0fc r(p50)
	local max: di %5.0fc r(max)
	
	#delimit;
	hist num_ks, dis freq
	xlabel(1(2)11) 
	ylabel(0(200)600)
	xtitle("Number of Spatial Clusters")
	subtitle("1980", box bexpand fcolor(gs15) lcolor(gs15) size(huge) color(black))
	graphregion(color(white)) plotregion(color(white))
	note ("N =`N'" "Mean =`mean'" "Median =`median'" "Max =`max'", size(medium) ring(0) pos(3))
	saving(s3_g2_num_ks, replace); 
	#delimit cr
restore
	
preserve	
	keep if subsample==3
	keep hhid villcode ks1-ks223
	collapse (max) ks1-ks223, by(villcode)
	gen num_ks = 0
		forvalue i=1(1)223{
			replace num_ks = num_ks + ks`i'
		}
		
	sum num_ks, detail
	local N: di %5.0fc r(N)
	local mean: di %5.1f r(mean)
	local median: di %5.0fc r(p50)
	local max: di %5.0fc r(max)
	
	#delimit;
	hist num_ks, dis freq
	xlabel(1(2)11) 
	ylabel(0(200)600)
	xtitle("Number of Spatial Clusters")
	subtitle("1981-82", box bexpand fcolor(gs15) lcolor(gs15) size(huge) color(black))
	graphregion(color(white)) plotregion(color(white))
	note ("N =`N'" "Mean =`mean'" "Median =`median'" "Max =`max'", size(medium) ring(0) pos(3))
	saving(s3_g3_num_ks, replace); 
	#delimit cr
restore
	
	#delimit;
	graph combine s3_g1_num_ks.gph s3_g2_num_ks.gph s3_g3_num_ks.gph, row(1) 
	graphregion(color(white)) plotregion(color(white))
	title("C. Local Sample III (all spatial clusters)", color(black) size(large))
	saving(s3_num_ks, replace);  
	#delimit cr	
	
	erase s3_g1_num_ks.gph 
	erase s3_g2_num_ks.gph 
	erase s3_g3_num_ks.gph
	
	
* Local Sample IV
use local_sample4.dta, clear

preserve	
	keep if subsample==1
	keep hhid villcode ks1-ks71
	collapse (max) ks1-ks71, by(villcode)
	gen num_ks = 0
		forvalue i=1(1)71{
			replace num_ks = num_ks + ks`i'
		}
		
	sum num_ks, detail
	local N: di %5.0fc r(N)
	local mean: di %5.1f r(mean)
	local median: di %5.0fc r(p50)
	local max: di %5.0fc r(max)
	
	#delimit;
	hist num_ks, dis freq
	xlabel(1(2)11) 
	ylabel(0(100)300)
	xtitle("Number of Spatial Clusters")
	subtitle("1977-79", box bexpand fcolor(gs15) lcolor(gs15) size(huge) color(black))
	graphregion(color(white)) plotregion(color(white))
	note ("N =`N'" "Mean =`mean'" "Median =`median'" "Max =`max'", size(medium) ring(0) pos(3))
	saving(s4_g1_num_ks, replace); 
	#delimit cr
restore

preserve	
	keep if subsample==2
	keep hhid villcode ks1-ks71
	collapse (max) ks1-ks71, by(villcode)
	gen num_ks = 0
		forvalue i=1(1)71{
			replace num_ks = num_ks + ks`i'
		}
		
	sum num_ks, detail
	local N: di %5.0fc r(N)
	local mean: di %5.1f r(mean)
	local median: di %5.0fc r(p50)
	local max: di %5.0fc r(max)
	
	#delimit;
	hist num_ks, dis freq
	xlabel(1(2)11) 
	ylabel(0(100)300)
	xtitle("Number of Spatial Clusters")
	subtitle("1980", box bexpand fcolor(gs15) lcolor(gs15) size(huge) color(black))
	graphregion(color(white)) plotregion(color(white))
	note ("N =`N'" "Mean =`mean'" "Median =`median'" "Max =`max'", size(medium) ring(0) pos(3))
	saving(s4_g2_num_ks, replace); 
	#delimit cr
restore
	
preserve	
	keep if subsample==3
	keep hhid villcode ks1-ks71
	collapse (max) ks1-ks71, by(villcode)
	gen num_ks = 0
		forvalue i=1(1)71{
			replace num_ks = num_ks + ks`i'
		}
		
	sum num_ks, detail
	local N: di %5.0fc r(N)
	local mean: di %5.1f r(mean)
	local median: di %5.0fc r(p50)
	local max: di %5.0fc r(max)
	
	#delimit;
	hist num_ks, dis freq
	xlabel(1(2)11) 
	ylabel(0(100)300)
	xtitle("Number of Spatial Clusters")
	subtitle("1981-82", box bexpand fcolor(gs15) lcolor(gs15) size(huge) color(black))
	graphregion(color(white)) plotregion(color(white))
	note ("N =`N'" "Mean =`mean'" "Median =`median'" "Max =`max'", size(medium) ring(0) pos(3))
	saving(s4_g3_num_ks, replace); 
	#delimit cr
restore
	
	#delimit;
	graph combine s4_g1_num_ks.gph s4_g2_num_ks.gph s4_g3_num_ks.gph, row(1) 
	graphregion(color(white)) plotregion(color(white))
	title("D. Local Sample IV (balanced spatial clusters)", color(black) size(large))
	saving(s4_num_ks, replace);  
	#delimit cr
	
	erase s4_g1_num_ks.gph 
	erase s4_g2_num_ks.gph 
	erase s4_g3_num_ks.gph

	
/* Combine graphs */	
#delimit;
graph combine s1_num_ks.gph s2_num_ks.gph, col(1) 
graphregion(color(white)) plotregion(color(white));
#delimit cr	

#delimit;
graph combine s3_num_ks.gph s4_num_ks.gph, col(1) 
graphregion(color(white)) plotregion(color(white));
#delimit cr		
	
erase s1_num_ks.gph 
erase s2_num_ks.gph
erase s3_num_ks.gph 
erase s4_num_ks.gph
