# Supplementary material for: GIS for empirical research design: An illustration with georeferenced point data
Source: PLoS One. 2019 Mar 4;14(3):e0212316. doi: 10.1371/journal.pone.0212316 (PMC6398843; doi:10.1371/journal.pone.0212316)
Supplement: S1 File — This zip file contains the dataset and Stata do-file to replicate the empirical analyses presented in the case study. (ZIP) [file pone.0212316.s009.zip › S1_File/Figures/S4Fig.do]

clear
cap log close
clear matrix
set matsize 1500

*============================================================================
* S4 Fig: Estimation results (binary genocide measure) – other subsamples
*============================================================================
* Global Sample 
use global_sample.dta, clear

global x = "m_age f_age m_grade1 m_grade2 f_grade1 f_grade2 dist_to_npr1973 nmw_age36_50_educ1 nmw_age36_50_educ2"

forvalue i = 2(1)3 {
	sum educ1521 if subsample == `i' & violence1 == 0

	reg educ1521 violence1 $x i.dk_zone77 i.distcode if subsample == `i', vce(cluster villcode)
	estimates store a1_1_`i'	
}
	
forvalue i = 2(1)3 {
	sum prog_grade614 if subsample == `i' & violence1 == 0
	reg prog_grade614 violence1 $x i.dk_zone77 i.distcode if subsample == `i', vce(cluster villcode)
	estimates store b1_1_`i'	
}	


* Local Sample I
use local_sample1.dta, clear

global ks = "ks1-ks433"

forvalue i = 2(1)3 {
	sum educ1521 if subsample == `i' & violence1 == 0

	reg educ1521 violence1 $x $ks i.dk_zone77 i.distcode if subsample == `i', vce(cluster villcode)
	estimates store a2_1_`i'	
}

forvalue i = 2(1)3 {
	sum prog_grade614 if subsample == `i' & violence1 == 0
	reg prog_grade614 violence1 $x $ks i.dk_zone77 i.distcode if subsample == `i', vce(cluster villcode)
	estimates store b2_1_`i'	
}	


* Local Sample II 
use local_sample2.dta, clear

global ks = "ks1-ks433"

forvalue i = 2(1)3 {
	sum educ1521 if subsample == `i' & violence1 == 0

	reg educ1521 violence1 $x $ks i.dk_zone77 i.distcode if subsample == `i', vce(cluster villcode)
	estimates store a3_1_`i'	
}
	

forvalue i = 2(1)3 {
	sum prog_grade614 if subsample == `i' & violence1 == 0
	reg prog_grade614 violence1 $x $ks i.dk_zone77 i.distcode if subsample == `i', vce(cluster villcode)
	estimates store b3_1_`i'	
}	


	
/* Graph */
* A. Children Aged 15−21
#delimit;
coefplot 
(a1_1_2, label(Global Sample)   color(green) msym(S)ciopts(recast(rcap)lpatt(solid)lcol(green)) mlabposition(12) mlabgap(*2) mlabel mlabsize(vlarge) mlabcolor(green)) 
(a2_1_2, label(Local Sample I) color(red)   msym(S)ciopts(recast(rcap)lpatt(solid)lcol(red))    mlabposition(12) mlabgap(*2) mlabel mlabsize(vlarge) mlabcolor(red))
(a3_1_2, label(Local Sample II) color(blue)  msym(S)ciopts(recast(rcap)lpatt(solid)lcol(blue))  mlabposition(12) mlabgap(*2) mlabel mlabsize(vlarge) mlabcolor(blue)), 
keep(violence1) xline(0, lcolor(black) lwidth(thin) lpattern(dash)) format(%9.3f) legend(off)
mlabposition(12) mlabgap(*2)  coeflabels(violence1=" ")  levels(95) 
xlabel(-0.6 "-0.6" -0.4 "-0.4" -0.2 "-0.2" 0 "0" 0.2 "0.2" 0.4 "0.4" 0.6 "0.6")
xtitle("") ytitle("")
legend(rows(1)) 
subtitle("Years of Schooling (1980)", box bexpand fcolor(gs15) lcolor(gs15) size(huge) color(black))
title("A. Children Aged 15-21", color(black) size(huge))
graphregion(color(white) lcolor(none)) plotregion(color(white) lcolor(none))
note(" Mean (>= 3.0 km):" " 4.218 (Global sample)" " 4.527 (Local sample I)"  " 4.610 (Local sample II)", size(large) ring(0) pos(4))
saving(a1_2, replace);
#delimit cr	

#delimit;
coefplot 
(a1_1_3, label(Global Sample)   color(green) msym(S)ciopts(recast(rcap)lpatt(solid)lcol(green)) mlabposition(12) mlabgap(*2) mlabel mlabsize(vlarge) mlabcolor(green)) 
(a2_1_3, label(Local Sample I)  color(red)   msym(S)ciopts(recast(rcap)lpatt(solid)lcol(red))   mlabposition(12) mlabgap(*2) mlabel mlabsize(vlarge) mlabcolor(red))
(a3_1_3, label(Local Sample II) color(blue)  msym(S)ciopts(recast(rcap)lpatt(solid)lcol(blue))  mlabposition(12) mlabgap(*2) mlabel mlabsize(vlarge) mlabcolor(blue)), 
keep(violence1) xline(0, lcolor(black) lwidth(thin) lpattern(dash)) format(%9.3f) 
mlabposition(12) mlabgap(*2)  coeflabels(violence1=" ")  levels(95) 
xlabel(-0.6 "-0.6" -0.4 "-0.4" -0.2 "-0.2" 0 "0" 0.2 "0.2" 0.4 "0.4" 0.6 "0.6")
xtitle("") ytitle("")
legend(rows(1)) 
subtitle("Years of Schooling (1981-82)", box bexpand fcolor(gs15) lcolor(gs15) size(huge) color(black))
graphregion(color(white) lcolor(none)) plotregion(color(white) lcolor(none))
note(" Mean (>= 3.0 km):" " 4.075 (Global sample)" " 4.403 (Local sample I)"  " 4.530 (Local sample II)", size(large) ring(0) pos(4))
saving(a1_3, replace);
#delimit cr		


* B. Children Aged 6−14	
#delimit;
coefplot 
(b1_1_2, label(Global Sample)   color(green) msym(S)ciopts(recast(rcap)lpatt(solid)lcol(green)) mlabposition(12) mlabgap(*2) mlabel mlabsize(vlarge) mlabcolor(green)) 
(b2_1_2, label(Local Sample I)  color(red)   msym(S)ciopts(recast(rcap)lpatt(solid)lcol(red))   mlabposition(12) mlabgap(*2) mlabel mlabsize(vlarge) mlabcolor(red))
(b3_1_2, label(Local Sample II) color(blue)  msym(S)ciopts(recast(rcap)lpatt(solid)lcol(blue))  mlabposition(12) mlabgap(*2) mlabel mlabsize(vlarge) mlabcolor(blue)), 
keep(violence1) xline(0, lcolor(black) lwidth(thin) lpattern(dash)) format(%9.3f) legend(off)
mlabposition(12) mlabgap(*2)  coeflabels(violence1=" ")  levels(95) 
xlabel(-0.4 "-0.4" -0.2 "-0.2" 0 "0" 0.2 "0.2" 0.4 "0.4")
xtitle("") ytitle("")
legend(rows(1)) 
subtitle("Grade Progression (1980)", box bexpand fcolor(gs15) lcolor(gs15) size(huge) color(black))
title("B. Children Aged 6-14", color(black) size(huge))
graphregion(color(white) lcolor(none)) plotregion(color(white) lcolor(none))
note(" Mean (>= 3.0 km):" " -3.656 (Global sample)" " -3.554 (Local sample I)"  " -3.565 (Local sample II)", size(large) ring(0) pos(4))
saving(a2_2, replace);
#delimit cr			

#delimit;
coefplot 
(b1_1_3, label(Global Sample)   color(green) msym(S)ciopts(recast(rcap)lpatt(solid)lcol(green)) mlabposition(12) mlabgap(*2) mlabel mlabsize(vlarge) mlabcolor(green)) 
(b2_1_3, label(Local Sample I)  color(red)   msym(S)ciopts(recast(rcap)lpatt(solid)lcol(red))   mlabposition(12) mlabgap(*2) mlabel mlabsize(vlarge) mlabcolor(red))
(b3_1_3, label(Local Sample II) color(blue)  msym(S)ciopts(recast(rcap)lpatt(solid)lcol(blue))  mlabposition(12) mlabgap(*2) mlabel mlabsize(vlarge) mlabcolor(blue)), 
keep(violence1) xline(0, lcolor(black) lwidth(thin) lpattern(dash)) format(%9.3f) 
mlabposition(12) mlabgap(*2)  coeflabels(violence1=" ")  levels(95) 
xlabel(-0.4 "-0.4" -0.2 "-0.2" 0 "0" 0.2 "0.2" 0.4 "0.4")
xtitle("") ytitle("")
legend(rows(1)) 
subtitle("Grade Progression (1981-82)", box bexpand fcolor(gs15) lcolor(gs15) size(huge) color(black))
graphregion(color(white) lcolor(none)) plotregion(color(white) lcolor(none))
note(" Mean (>= 3.0 km):" " -3.637 (Global sample)" " -3.488 (Local sample I)"  " -3.441 (Local sample II)", size(large) ring(0) pos(4))
saving(a2_3, replace);
#delimit cr		
	
	
/* S4 Fig */	
graph combine a1_2.gph a2_2.gph, row(1) graphregion(color(white) lcolor(none)) plotregion(color(white) lcolor(none)) saving(a_2.gph, replace)
graph display, xsize(7) ysize(3)

grc1leg2 a1_3.gph a2_3.gph, row(1) graphregion(color(white) lcolor(none)) plotregion(color(white) lcolor(none)) saving(a_3.gph, replace)
graph display, xsize(7) ysize(3)

graph combine a_2.gph a_3.gph, row(2) graphregion(color(white) lcolor(none)) plotregion(color(white) lcolor(none))
graph display, xsize(7) ysize(3)
	
erase a1_2.gph 
erase a2_2.gph
erase a1_3.gph 
erase a2_3.gph
erase a_2.gph 
erase a_3.gph
	
