# Supplementary material for: GIS for empirical research design: An illustration with georeferenced point data
Source: PLoS One. 2019 Mar 4;14(3):e0212316. doi: 10.1371/journal.pone.0212316 (PMC6398843; doi:10.1371/journal.pone.0212316)
Supplement: S1 File — This zip file contains the dataset and Stata do-file to replicate the empirical analyses presented in the case study. (ZIP) [file pone.0212316.s009.zip › S1_File/Figures/S5Fig.do]

clear
clear
cap log close
clear matrix
set matsize 1500

*===============================================================================
* S5 Fig: Estimation results (continuous genocide measure) – other subsamples
*===============================================================================
* Local Sample III
use local_sample3.dta, clear

global x = "m_age f_age m_grade1 m_grade2 f_grade1 f_grade2 dist_to_npr1973 nmw_age36_50_educ1 nmw_age36_50_educ2"
global ks = "ks1-ks223"		

forvalue i = 2(1)3 {
	sum educ1521 if subsample == `i' 

	reg educ1521 violence2_1 $x $ks i.dk_zone77 i.distcode if subsample == `i', vce(cluster villcode)
	estimates store a4_1_`i'	
}

forvalue i = 2(1)3 {
	sum prog_grade614 if subsample == `i'
	reg prog_grade614 violence2_1 $x $ks i.dk_zone77 i.distcode if subsample == `i', vce(cluster villcode)
	estimates store b4_1_`i'	
}	


* Local Sample IV
use local_sample4.dta, clear

global ks = "ks1-ks71"		

forvalue i = 2(1)3 {
	sum educ1521 if subsample == `i' 

	reg educ1521 violence2_1 $x $ks i.dk_zone77 i.distcode if subsample == `i', vce(cluster villcode)
	estimates store a5_1_`i'	
}

forvalue i = 2(1)3 {
	sum prog_grade614 if subsample == `i' 
	reg prog_grade614 violence2_1 $x $ks i.dk_zone77 i.distcode if subsample == `i', vce(cluster villcode)
	estimates store b5_1_`i'	
}	

	
/* Graph */
* A. Children Aged 15−21	
#delimit;
coefplot 
(a4_1_2, label(Local Sample III) color(red)  msym(S)ciopts(recast(rcap)lpatt(solid)lcol(red))  mlabposition(12) mlabgap(*2) mlabel mlabsize(vlarge) mlabcolor(red))
(a5_1_2, label(Local Sample IV)  color(blue) msym(S)ciopts(recast(rcap)lpatt(solid)lcol(blue)) mlabposition(12) mlabgap(*2) mlabel mlabsize(vlarge) mlabcolor(blue)), 
keep(violence2_1) xline(0, lcolor(black) lwidth(thin) lpattern(dash)) format(%9.3f) legend(off)
mlabposition(12) mlabgap(*2)  coeflabels(violence2_1=" ")  levels(95) 
xlabel(-0.6 "-0.6" -0.4 "-0.4" -0.2 "-0.2" 0 "0" 0.2 "0.2" 0.4 "0.4" 0.6 "0.6")
xtitle("") ytitle("")
legend(rows(1)) 
subtitle("Years of Schooling (1980)", box bexpand fcolor(gs15) lcolor(gs15) size(huge) color(black))
title("A. Children Aged 15-21", color(black) size(huge))
graphregion(color(white) lcolor(none)) plotregion(color(white) lcolor(none))
note(" Mean (< 6.0 km):" " 4.278 (Local sample III)"  " 4.177 (Local sample IV)", size(large) ring(0) pos(4))
saving(b1_2, replace);
#delimit cr	

#delimit;
coefplot 
(a4_1_3, label(Local Sample III) color(red)  msym(S)ciopts(recast(rcap)lpatt(solid)lcol(red))  mlabposition(12) mlabgap(*2) mlabel mlabsize(vlarge) mlabcolor(red))
(a5_1_3, label(Local Sample IV)  color(blue) msym(S)ciopts(recast(rcap)lpatt(solid)lcol(blue)) mlabposition(12) mlabgap(*2) mlabel mlabsize(vlarge) mlabcolor(blue)), 
keep(violence2_1) xline(0, lcolor(black) lwidth(thin) lpattern(dash)) format(%9.3f) 
mlabposition(12) mlabgap(*2)  coeflabels(violence2_1=" ")  levels(95) 
xlabel(-0.6 "-0.6" -0.4 "-0.4" -0.2 "-0.2" 0 "0" 0.2 "0.2" 0.4 "0.4" 0.6 "0.6")
xtitle("") ytitle("")
legend(rows(1)) 
subtitle("Years of Schooling (1981-82)", box bexpand fcolor(gs15) lcolor(gs15) size(huge) color(black))
graphregion(color(white) lcolor(none)) plotregion(color(white) lcolor(none))
note(" Mean (< 6.0 km):" " 4.268 (Local sample III)"  " 4.171 (Local sample IV)", size(large) ring(0) pos(4))
saving(b1_3, replace);
#delimit cr		
	
	
* B. Children Aged 6−14				
#delimit;
coefplot 
(b4_1_2, label(Local Sample III) color(red)  msym(S)ciopts(recast(rcap)lpatt(solid)lcol(red))  mlabposition(12) mlabgap(*2) mlabel mlabsize(vlarge) mlabcolor(red))
(b5_1_2, label(Local Sample IV)  color(blue) msym(S)ciopts(recast(rcap)lpatt(solid)lcol(blue)) mlabposition(12) mlabgap(*2) mlabel mlabsize(vlarge) mlabcolor(blue)), 
keep(violence2_1) xline(0, lcolor(black) lwidth(thin) lpattern(dash)) format(%9.3f) legend(off)
mlabposition(12) mlabgap(*2)  coeflabels(violence2_1=" ")  levels(95) 
xlabel(-0.4 "-0.4" -0.2 "-0.2" 0 "0" 0.2 "0.2" 0.4 "0.4")
xtitle("") ytitle("")
legend(rows(1)) 
subtitle("Grade Progression (1980)", box bexpand fcolor(gs15) lcolor(gs15) size(huge) color(black))
title("B. Children Aged 6-14", color(black) size(huge))
graphregion(color(white) lcolor(none)) plotregion(color(white) lcolor(none))
note(" Mean (< 6.0 km):" " -3.601 (Local sample III)"  " -3.623 (Local sample IV)", size(large) ring(0) pos(4))
saving(b2_2, replace);
#delimit cr	

#delimit;
coefplot 
(b4_1_3, label(Local Sample III) color(red)  msym(S)ciopts(recast(rcap)lpatt(solid)lcol(red))  mlabposition(12) mlabgap(*2) mlabel mlabsize(vlarge) mlabcolor(red))
(b5_1_3, label(Local Sample IV)  color(blue) msym(S)ciopts(recast(rcap)lpatt(solid)lcol(blue)) mlabposition(12) mlabgap(*2) mlabel mlabsize(vlarge) mlabcolor(blue)), 
keep(violence2_1) xline(0, lcolor(black) lwidth(thin) lpattern(dash)) format(%9.3f) 
mlabposition(12) mlabgap(*2)  coeflabels(violence2_1=" ")  levels(95) 
xlabel(-0.4 "-0.4" -0.2 "-0.2" 0 "0" 0.2 "0.2" 0.4 "0.4")
xtitle("") ytitle("")
legend(rows(1)) 
subtitle("Grade Progression (1981-82)", box bexpand fcolor(gs15) lcolor(gs15) size(huge) color(black))
graphregion(color(white) lcolor(none)) plotregion(color(white) lcolor(none))
note(" Mean (< 6.0 km):" " -3.555 (Local sample III)"  " -3.548 (Local sample IV)", size(large) ring(0) pos(4))
saving(b2_3, replace);
#delimit cr		
	
	
/* S5 Fig */	
graph combine b1_2.gph b2_2.gph, row(1) graphregion(color(white) lcolor(none)) plotregion(color(white) lcolor(none)) saving(b_2.gph, replace)
graph display, xsize(7) ysize(3)

grc1leg2 b1_3.gph b2_3.gph, row(1) graphregion(color(white) lcolor(none)) plotregion(color(white) lcolor(none)) saving(b_3.gph, replace) 
graph display, xsize(7) ysize(3)

graph combine b_2.gph b_3.gph, row(2) graphregion(color(white) lcolor(none)) plotregion(color(white) lcolor(none))
graph display, xsize(7) ysize(3)	

erase b1_2.gph 
erase b2_2.gph
erase b1_3.gph 
erase b2_3.gph
erase b_2.gph 
erase b_3.gph
