# Supplementary material for: GIS for empirical research design: An illustration with georeferenced point data
Source: PLoS One. 2019 Mar 4;14(3):e0212316. doi: 10.1371/journal.pone.0212316 (PMC6398843; doi:10.1371/journal.pone.0212316)
Supplement: S1 File — This zip file contains the dataset and Stata do-file to replicate the empirical analyses presented in the case study. (ZIP) [file pone.0212316.s009.zip › S1_File/Figures/S7Fig.do]

clear
cap log close
clear matrix
set matsize 1500

*==================================================================================
* S7 Fig: Regression diagnostics – Local Sample IV (continuous genocide measure)
*==================================================================================
* Local Sample IV
use local_sample4.dta, clear
			
global x1 = "m_age f_age m_grade1 m_grade2 f_grade1 f_grade2 dist_to_npr1973 nmw_age36_50_educ1 nmw_age36_50_educ2"
global ks = "ks1-ks71"		

forvalue i=1(1)3{
	reg educ1521 violence2_1 $x1 $ks i.dk_zone77 i.distcode if subsample == `i', vce(cluster villcode)
	predict m2_pred_educ1521_g`i' if e(sample)
	
	reg prog_grade614 violence2_1 $x1 $ks i.dk_zone77 i.distcode if subsample == `i', vce(cluster villcode)
	predict m2_pred_prog_grade614_g`i' if e(sample)	
}
		
gen m2_pred_educ1521 = m2_pred_educ1521_g1 
replace m2_pred_educ1521 = m2_pred_educ1521_g2 if subsample == 2
replace m2_pred_educ1521 = m2_pred_educ1521_g3 if subsample == 3
gen m2_resid_educ1521 = educ1521 - m2_pred_educ1521 

gen m2_pred_prog_grade614 = m2_pred_prog_grade614_g1 
replace m2_pred_prog_grade614 = m2_pred_prog_grade614_g2 if subsample == 2 
replace m2_pred_prog_grade614 = m2_pred_prog_grade614_g3 if subsample == 3 
gen m2_resid_prog_grade614 = prog_grade614 - m2_pred_prog_grade614 	
	
	
/* Histgram */
* A. Children Aged 15−21
forvalue i=1(1)3{
	#delimit;
	hist m2_resid_educ1521 if subsample == `i', normopts(lcolor(green) lwidth(thick)) leg(off)
	xtitle("Residuals")
	xlabel(-10(5)10) ylabel(0(.1).2,labsize(small))
	legend(pos(1) ring(0) col(1) label(1 "Density") label(2 "Normal density"))
	graphregion(color(white)) plotregion(color(white))
	saving(m2_a`i'_educ1521, replace);
	#delimit cr
}

* B. Children Aged 6−14	
forvalue i=1(1)3{
	#delimit;
	hist m2_resid_prog_grade614 if subsample == `i', normopts(lcolor(green) lwidth(thick)) leg(off) 
	xtitle("Residuals")
	xlabel(-6(2)6)
	legend(pos(1) ring(0) col(1) label(1 "Density") label(2 "Normal density"))
	graphregion(color(white)) plotregion(color(white))
	saving(m2_a`i'_prog_grade614, replace);
	#delimit cr
}	
	
	
/* QQ plot */
* A. Children Aged 15−21
forvalue i=1(1)3{
	#delimit;
	qnorm m2_resid_educ1521 if subsample == `i', lwidth(thick) msymbol(p) leg(off)
	xtitle("Theoretical Quantiles") ytitle("Residuals")
	graphregion(color(white)) plotregion(color(white))
	xlabel(-10(5)10) ylabel(-10(5)10, labsize(small))
	saving(m2_b`i'_educ1521, replace);
	#delimit cr
}

* B. Children Aged 6−14	
forvalue i=1(1)3{
	#delimit;
	qnorm m2_resid_prog_grade614 if subsample == `i', lwidth(thick) msymbol(p) leg(off)
	xtitle("Theoretical Quantiles") ytitle("Residuals")
	graphregion(color(white)) plotregion(color(white))
	xlabel(-6(2)6) ylabel(-6(3)6, labsize(small))
	saving(m2_b`i'_prog_grade614, replace);
	#delimit cr
}
		
		
/* Residual vs. Fitted value */
* A. Children Aged 15−21
forvalue i=1(1)3{
	#delimit;
	twoway scatter m2_resid_educ1521 m2_pred_educ1521 if subsample == `i', xlabel(0(5)10) msymbol(p) || 
	lowess m2_resid_educ1521 m2_pred_educ1521 if subsample == `i', yline(0) lcolor(green) lwidth(thick) bwidth(0.8) leg(off)
	graphregion(color(white)) plotregion(color(white))  
	ylabel(-10(5)10, labsize(small))
	xtitle("Fitted Values") ytitle("Residuals")
	legend(pos(1) ring(0) col(1) order (2 "Lowess fitted values (bw = 0.8)"))
	saving(m2_c`i'_educ1521, replace);
	#delimit cr
}

* B. Children Aged 6−14	
forvalue i=1(1)3{
	#delimit;
	twoway scatter m2_resid_prog_grade614 m2_pred_prog_grade614 if subsample == `i', msymbol(p) || 
	lowess m2_resid_prog_grade614 m2_pred_prog_grade614 if subsample == `i', yline(0) lcolor(green) lwidth(thick) bwidth(0.8) leg(off)
	graphregion(color(white)) plotregion(color(white)) 
	ylabel(-6(3)6, labsize(small)) xlabel(-8(2)0)
	xtitle("Fitted Values") ytitle("Residuals")
	legend(pos(1) ring(0) col(1) order (2 "Lowess fitted values (bw = 0.8)"))
	saving(m2_c`i'_prog_grade614, replace);
	#delimit cr
}
			
	
/* Combine graphs I */
* A. Children Aged 15−21
#delimit;
graph combine m2_a1_educ1521.gph m2_b1_educ1521.gph m2_c1_educ1521.gph, row(1) 
graphregion(color(white)) plotregion(color(white))
subtitle("1977-79", box bexpand fcolor(gs15) lcolor(gs15) size(vlarge) color(black))
saving(m2_g1_educ1521, replace);  
#delimit cr

#delimit;
graph combine m2_a2_educ1521.gph m2_b2_educ1521.gph m2_c2_educ1521.gph, row(1) 
graphregion(color(white)) plotregion(color(white))
subtitle("1980", box bexpand fcolor(gs15) lcolor(gs15) size(vlarge) color(black))
saving(m2_g2_educ1521, replace);  
#delimit cr	

#delimit;
graph combine m2_a3_educ1521.gph m2_b3_educ1521.gph m2_c3_educ1521.gph, row(1) 
graphregion(color(white)) plotregion(color(white))
subtitle("1981-82", box bexpand fcolor(gs15) lcolor(gs15) size(vlarge) color(black))
saving(m2_g3_educ1521, replace);  
#delimit cr		

erase m2_a1_educ1521.gph 
erase m2_b1_educ1521.gph 
erase m2_c1_educ1521.gph
erase m2_a2_educ1521.gph 
erase m2_b2_educ1521.gph 
erase m2_c2_educ1521.gph
erase m2_a3_educ1521.gph 
erase m2_b3_educ1521.gph 
erase m2_c3_educ1521.gph


* B. Children Aged 6−14	
#delimit;
graph combine m2_a1_prog_grade614.gph m2_b1_prog_grade614.gph m2_c1_prog_grade614.gph, row(1) 
graphregion(color(white)) plotregion(color(white))
subtitle("1977-79", box bexpand fcolor(gs15) lcolor(gs15) size(vlarge) color(black))
saving(m2_g1_prog_grade614, replace);  
#delimit cr

#delimit;
graph combine m2_a2_prog_grade614.gph m2_b2_prog_grade614.gph m2_c2_prog_grade614.gph, row(1) 
graphregion(color(white)) plotregion(color(white))
subtitle("1980", box bexpand fcolor(gs15) lcolor(gs15) size(vlarge) color(black))
saving(m2_g2_prog_grade614, replace);  
#delimit cr	

#delimit;
graph combine m2_a3_prog_grade614.gph m2_b3_prog_grade614.gph m2_c3_prog_grade614.gph, row(1) 
graphregion(color(white)) plotregion(color(white))
subtitle("1981-82", box bexpand fcolor(gs15) lcolor(gs15) size(vlarge) color(black))
saving(m2_g3_prog_grade614, replace);  
#delimit cr		

erase m2_a1_prog_grade614.gph 
erase m2_b1_prog_grade614.gph 
erase m2_c1_prog_grade614.gph
erase m2_a2_prog_grade614.gph 
erase m2_b2_prog_grade614.gph 
erase m2_c2_prog_grade614.gph
erase m2_a3_prog_grade614.gph 
erase m2_b3_prog_grade614.gph 
erase m2_c3_prog_grade614.gph


/* S7 Fig */
#delimit;
graph combine m2_g1_educ1521.gph m2_g2_educ1521.gph m2_g3_educ1521.gph, col(1) 
graphregion(color(white)) plotregion(color(white))
title("A. Children Aged 15-21; Years of Schooling", color(black) size(large));
#delimit cr

#delimit;
graph combine m2_g1_prog_grade614.gph m2_g2_prog_grade614.gph m2_g3_prog_grade614.gph, col(1) 
graphregion(color(white)) plotregion(color(white))
title("B. Children Aged 6-14; Grade Progression", color(black) size(large));
#delimit cr

erase m2_g1_educ1521.gph 
erase m2_g2_educ1521.gph 
erase m2_g3_educ1521.gph
erase m2_g1_prog_grade614.gph 
erase m2_g2_prog_grade614.gph 
erase m2_g3_prog_grade614.gph
