# Supplementary material for: GIS for empirical research design: An illustration with georeferenced point data
Source: PLoS One. 2019 Mar 4;14(3):e0212316. doi: 10.1371/journal.pone.0212316 (PMC6398843; doi:10.1371/journal.pone.0212316)
Supplement: S1 File — This zip file contains the dataset and Stata do-file to replicate the empirical analyses presented in the case study. (ZIP) [file pone.0212316.s009.zip › S1_File/Tables/Table1.do]

clear
cap log close
clear matrix
set matsize 1500

*===========================================================================
* Table 1. Exogeneity of locations of killing sites/binary genocide measure
*===========================================================================
/* Column 1 */
use global_sample.dta, clear

global x1 = "dist_to_npr1973 nmw_age36_50_educ1 nmw_age36_50_educ2"
global x2 = "m_age f_age m_grade1 m_grade2 f_grade1 f_grade2"

keep if subsample == 1
sort villcode -violence1
by villcode: gen id = _n

reg violence1 $x1 i.dk_zone77 i.distcode if id == 1, vce(robust)
testparm $x1

reg violence1 $x2 i.dk_zone77 i.distcode, vce(cluster villcode)
testparm $x2


/* Column 2 */
use local_sample1.dta, clear

global ks = "ks1-ks433"

keep if subsample == 1
sort villcode -violence1
by villcode: gen id = _n

reg violence1 $x1 $ks i.dk_zone77 i.distcode if id == 1, vce(robust) 
testparm $x1

reg violence1 $x2 $ks i.dk_zone77 i.distcode, vce(cluster villcode)
testparm $x2


/* Column 3 */
use local_sample2.dta, clear

keep if subsample == 1
sort villcode -violence1
by villcode: gen id = _n

reg violence1 $x1 $ks i.dk_zone77 i.distcode if id == 1, vce(robust)
testparm $x1

reg violence1 $x2 $ks i.dk_zone77 i.distcode, vce(cluster villcode)
testparm $x2
