# Supplementary material for: GIS for empirical research design: An illustration with georeferenced point data
Source: PLoS One. 2019 Mar 4;14(3):e0212316. doi: 10.1371/journal.pone.0212316 (PMC6398843; doi:10.1371/journal.pone.0212316)
Supplement: S1 File — This zip file contains the dataset and Stata do-file to replicate the empirical analyses presented in the case study. (ZIP) [file pone.0212316.s009.zip › S1_File/Tables/Table2.do]

clear
cap log close
clear matrix

*================================================================
* Table 2: Results of Fisher's exact tests for killing site 474 
*================================================================
use spatial_cluster_6.0km_ks474.dta, clear

/* Column 1 */
foreach i in 1 2 3 {
	preserve 
		keep if subsample == `i'
		sort villcode
		by villcode: gen n = _n 
		keep if n == 1
		tab buffer
	restore
}


/* Columns 2-4 */	
foreach i in 1 2 3 {
	tabulate buffer migrant if subsample == `i', exact
}
