# Supplementary material for: GIS for empirical research design: An illustration with georeferenced point data
Source: PLoS One. 2019 Mar 4;14(3):e0212316. doi: 10.1371/journal.pone.0212316 (PMC6398843; doi:10.1371/journal.pone.0212316)
Supplement: S1 File — This zip file contains the dataset and Stata do-file to replicate the empirical analyses presented in the case study. (ZIP) [file pone.0212316.s009.zip › S1_File/Tables/TableA.do]

clear
cap log close
clear matrix

*=======================================================================
* Table A: Means and standard deviations – killing-site characteristics 
*=======================================================================
use killing_sites.dta, clear

/* Column 1 */
sum d_victim ln_victims

/* Column 2: GS */
drop if balance_check == 4
sum d_victim ln_victims

/* Column 3: LS1 */
drop if balance_check == 5
sum d_victim ln_victims 

/* Column 4: LS II */
sum d_victim ln_victims if balance_check == 1

/* Column 5: LS III */
sum d_victim ln_victims if d_victim == 1

/* Column 6: LS IV */
sum d_victim ln_victims if balance_check == 1 & d_victim == 1 
