# Supplementary material for: GIS for empirical research design: An illustration with georeferenced point data
Source: PLoS One. 2019 Mar 4;14(3):e0212316. doi: 10.1371/journal.pone.0212316 (PMC6398843; doi:10.1371/journal.pone.0212316)
Supplement: S1 File — This zip file contains the dataset and Stata do-file to replicate the empirical analyses presented in the case study. (ZIP) [file pone.0212316.s009.zip › S1_File/Tables/TableB.do]

clear
cap log close
clear matrix

*=====================================================
* Table B: Location determinants of killing sites 
*=====================================================
use villages.dta, clear

/* Columns 1-2 */
sum violence1 if nmw_age36_50_educ1 ~= .
reg violence1 dist_to_npr1973 nmw_age36_50_educ1 nmw_age36_50_educ2 i.distcode i.dk_zone77, vce(robust)

sum violence1 if migrant ~= .
reg violence1 dist_to_npr1973 migrant i.distcode i.dk_zone77, vce(robust)
	

/* Columns 3-4 */
sum violence1 if urban == 0 & nmw_age36_50_educ1 ~= .
reg violence1 dist_to_npr1973 nmw_age36_50_educ1 nmw_age36_50_educ2 i.distcode i.dk_zone77 if urban == 0, vce(robust)

sum violence1 if urban == 0 & migrant ~= .
reg violence1 dist_to_npr1973 migrant i.distcode i.dk_zone77 if urban == 0, vce(robust)
