# Supplementary material for: GIS for empirical research design: An illustration with georeferenced point data
Source: PLoS One. 2019 Mar 4;14(3):e0212316. doi: 10.1371/journal.pone.0212316 (PMC6398843; doi:10.1371/journal.pone.0212316)
Supplement: S1 File — This zip file contains the dataset and Stata do-file to replicate the empirical analyses presented in the case study. (ZIP) [file pone.0212316.s009.zip › S1_File/Tables/TableE.do]

clear
cap log close
clear matrix

*==================================================================
* Table E: Means and standard deviations – village characteristics  
*==================================================================
foreach DATA in study_population global_sample local_sample1 local_sample2 local_sample3 local_sample4 {
	use `DATA'.dta, clear
		forvalue j = 1(1)3 {
		preserve
			keep if subsample == `j'
		
			sort villcode 
			by villcode: gen id = _n
			keep if id == 1

			keep provcode distcode villcode dist_to_npr1973 nmw_age36_50_educ0 nmw_age36_50_educ1 nmw_age36_50_educ2 subsample
				gen str40 varname = ""
				gen N = .
				gen stat = .
				local numvar = 0

				foreach V of var dist_to_npr1973 nmw_age36_50_educ0 nmw_age36_50_educ1 nmw_age36_50_educ2  {
					local numvar   = `numvar' + 1
					local numvarsd = `numvar' + 1
					local numvarse = `numvar' + 1
					
					qui sum `V' if subsample == `j'
					replace N = r(N) in `numvar'		
					replace stat = r(mean) in `numvar'
					replace stat = -1*r(sd) in `numvarsd'

					replace varname = "`V'" in `numvar'
					local numvar = `numvar' + 1
				}

				#delimit;
				outsheet varname
						 N
						 stat
						 using "sumstat1_`DATA'_vill_subsample`j'.out" in 1/`numvar', replace;
				#delimit cr
		restore
		}
}
