# Supplementary material for: GIS for empirical research design: An illustration with georeferenced point data
Source: PLoS One. 2019 Mar 4;14(3):e0212316. doi: 10.1371/journal.pone.0212316 (PMC6398843; doi:10.1371/journal.pone.0212316)
Supplement: S1 File — This zip file contains the dataset and Stata do-file to replicate the empirical analyses presented in the case study. (ZIP) [file pone.0212316.s009.zip › S1_File/Tables/TableG.do]

clear
cap log close
clear matrix

*========================================================================
* Table G: Treatment-control mean differences – village characteristics
*========================================================================
foreach DATA in global_sample local_sample1 local_sample2 {
	use `DATA'.dta, clear

	forvalue j = 1(1)3 {
	preserve
		keep if subsample == `j'
	
		sort villcode 
		by villcode: gen id = _n
		keep if id == 1
			
		/* Household characteristics */
			gen str40 varname = ""
			gen N_t = .
			gen stat_t = .
			gen N_c = .
			gen stat_c = .	
			gen diff_t_c = .
			gen diff_t_c_pval = .	
						
			local numvar = 0

			foreach V of var dist_to_npr1973 nmw_age36_50_educ0 nmw_age36_50_educ1 nmw_age36_50_educ2 {
			
				local numvar   = `numvar' + 1
				local numvarsd = `numvar' + 1
				local numvarse = `numvar' + 1
				
				/* treat */
				qui sum `V' if subsample == `j' & violence1 == 1
				local mean_t   = r(mean)  
				local sd_t     = r(sd) 				
				replace N_t = r(N) in `numvar'		
				replace stat_t = r(mean) in `numvar'
				replace stat_t = -1*r(sd) in `numvarsd'
							
				/* control */
				qui sum `V' if subsample == `j' & violence1 == 0 
				local mean_c   = r(mean)  
				local sd_c     = r(sd) 				
				replace N_c = r(N) in `numvar'		
				replace stat_c = r(mean) in `numvar'
				replace stat_c = -1*r(sd) in `numvarsd'					
				
				/* treat vs. control */
				qui reg `V' violence1 if subsample == `j'
				replace diff_t_c = _b[violence1] in `numvar'
				replace diff_t_c = -1*_se[violence1] in `numvarse'
				replace diff_t_c_pval = 2*ttail(e(df_r),abs((_b[violence1] / _se[violence1]))) in `numvar'	
				
				replace varname = "`V'" in `numvar'
				local numvar = `numvar' + 1
			}

			#delimit;
			outsheet varname
					 N_t
					 stat_t
					 N_c
					 stat_c
					 diff_t_c
					 diff_t_c_pval				 
					 using "sumstat2_`DATA'_vill_subsample`j'.out" in 1/`numvar', replace;
			#delimit cr
	restore
	}	
}		
			
