# Supplementary material for: GIS for empirical research design: An illustration with georeferenced point data
Source: PLoS One. 2019 Mar 4;14(3):e0212316. doi: 10.1371/journal.pone.0212316 (PMC6398843; doi:10.1371/journal.pone.0212316)
Supplement: S1 File — This zip file contains the dataset and Stata do-file to replicate the empirical analyses presented in the case study. (ZIP) [file pone.0212316.s009.zip › S1_File/Tables/TableH.do]

clear
cap log close
clear matrix

*================================================================
* Table H: External validity – mean differences across samples
*================================================================
/* Columns 1-5 */
use study_population.dta, clear

	sort hhid
	merge hhid using global_sample.dta

	gen suv_gs = 0
	replace suv_gs = 1 if _merge == 3 
	drop _merge

	global x1 = "m_age f_age m_grade1 m_grade2 f_grade1 f_grade2"
	global x2 = "dist_to_npr1973 nmw_age36_50_educ1 nmw_age36_50_educ2"

	forvalue i = 1(1)3{
		count if suv_gs == 1 & subsample == `i'
		reg suv_gs $x1 i.dk_zone77 if subsample == `i', vce(r)
		testparm $x1

		preserve
			keep if subsample == `i'
			sort villcode -violence1
			by villcode: gen id = _n
	
			count if suv_gs == 1 & id == 1
			reg suv_gs $x2 i.dk_zone77 if id == 1, vce(r)
			testparm $x2
		restore	
	}
	
	
	sort hhid
	merge hhid using local_sample1.dta

	gen suv_ls1 = 0
	replace suv_ls1 = 1 if _merge == 3 
	drop _merge
	
	forvalue i = 1(1)3{
		count if suv_ls1 == 1 & subsample == `i'
		reg suv_ls1 $x1 i.dk_zone77 if subsample == `i', vce(r)
		testparm $x1

		preserve
			keep if subsample == `i'
			sort villcode -violence1
			by villcode: gen id = _n
	
			count if suv_ls1 == 1 & id == 1
			reg suv_ls1 $x2 i.dk_zone77 if id == 1, vce(r)
			testparm $x2
		restore	
	}	
	

	sort hhid
	merge hhid using local_sample2.dta

	gen suv_ls2 = 0
	replace suv_ls2 = 1 if _merge == 3 
	drop _merge
	
	forvalue i = 1(1)3{
		count if suv_ls2 == 1 & subsample == `i'
		reg suv_ls2 $x1 i.dk_zone77 if subsample == `i', vce(r)
		testparm $x1

		preserve
			keep if subsample == `i'
			sort villcode -violence1
			by villcode: gen id = _n
	
			count if suv_ls2 == 1 & id == 1
			reg suv_ls2 $x2 i.dk_zone77 if id == 1, vce(r)
			testparm $x2
		restore	
	}	
	
	
	
	sort hhid
	merge hhid using local_sample3.dta

	gen suv_ls3 = 0
	replace suv_ls3 = 1 if _merge == 3 
	drop _merge	

	forvalue i = 1(1)3{
		count if suv_ls3 == 1 & subsample == `i'
		reg suv_ls3 $x1 i.dk_zone77 if subsample == `i', vce(r)
		testparm $x1

		preserve
			keep if subsample == `i'
			sort villcode -violence1
			by villcode: gen id = _n
	
			count if suv_ls3 == 1 & id == 1
			reg suv_ls3 $x2 i.dk_zone77 if id == 1, vce(r)
			testparm $x2
		restore	
	}	
	

	sort hhid
	merge hhid using local_sample4.dta

	gen suv_ls4 = 0
	replace suv_ls4 = 1 if _merge == 3 
	drop _merge	
	

	forvalue i = 1(1)3{
		count if suv_ls4 == 1 & subsample == `i'
		reg suv_ls4 $x1 i.dk_zone77 if subsample == `i', vce(r)
		testparm $x1

		preserve
			keep if subsample == `i'
			sort villcode -violence1
			by villcode: gen id = _n
	
			count if suv_ls4 == 1 & id == 1
			reg suv_ls4 $x2 i.dk_zone77 if id == 1, vce(r)
			testparm $x2
		restore	
	}	


/* Column 6 */	
use global_sample.dta, clear
	
	sort hhid
	merge hhid using local_sample1.dta

	gen suv_ls1 = 0
	replace suv_ls1 = 1 if _merge == 3 
	drop _merge
	
	forvalue i = 1(1)3{
		count if suv_ls1 == 1 & subsample == `i'
		reg suv_ls1 $x1 i.dk_zone77 i.distcode if subsample == `i', vce(r)
		testparm $x1

		preserve
			keep if subsample == `i'
			sort villcode -violence1
			by villcode: gen id = _n
	
			count if suv_ls1 == 1 & id == 1
			reg suv_ls1 $x2 i.dk_zone77 i.distcode if id == 1, vce(r)
			testparm $x2
		restore	
	}	
	

/* Column 7-8 */	
use local_sample1.dta, clear

	sort hhid
	merge hhid using local_sample2.dta

	gen suv_ls2 = 0
	replace suv_ls2 = 1 if _merge == 3 
	drop _merge
	
	forvalue i = 1(1)3{
		count if suv_ls2 == 1 & subsample == `i'
		reg suv_ls2 $x1 i.dk_zone77 if subsample == `i', vce(r)
		testparm $x1

		preserve
			keep if subsample == `i'
			sort villcode -violence1
			by villcode: gen id = _n
	
			count if suv_ls2 == 1 & id == 1
			reg suv_ls2 $x2 i.dk_zone77 i.distcode if id == 1, vce(r)
			testparm $x2
		restore	
	}	
	
	
	
	sort hhid
	merge hhid using local_sample3.dta

	gen suv_ls3 = 0
	replace suv_ls3 = 1 if _merge == 3 
	drop _merge	

	forvalue i = 1(1)3{
		count if suv_ls3 == 1 & subsample == `i'
		reg suv_ls3 $x1 i.dk_zone77 if subsample == `i', vce(r)
		testparm $x1

		preserve
			keep if subsample == `i'
			sort villcode -violence1
			by villcode: gen id = _n
	
			count if suv_ls3 == 1 & id == 1
			reg suv_ls3 $x2 i.dk_zone77 i.distcode if id == 1, vce(r)
			testparm $x2
		restore	
	}	
	

/* Column 9 */	
use local_sample2.dta, clear	
	
	sort hhid
	merge hhid using local_sample4.dta

	gen suv_ls4 = 0
	replace suv_ls4 = 1 if _merge == 3 
	drop _merge	
	

	forvalue i = 1(1)3{
		count if suv_ls4 == 1 & subsample == `i'
		reg suv_ls4 $x1 i.dk_zone77 i.distcode if subsample == `i', vce(r)
		testparm $x1

		preserve
			keep if subsample == `i'
			sort villcode -violence1
			by villcode: gen id = _n
	
			count if suv_ls4 == 1 & id == 1
			reg suv_ls4 $x2 i.dk_zone77 i.distcode if id == 1, vce(r)
			testparm $x2
		restore	
	}	
	
