# Supplementary material for: GIS for empirical research design: An illustration with georeferenced point data
Source: PLoS One. 2019 Mar 4;14(3):e0212316. doi: 10.1371/journal.pone.0212316 (PMC6398843; doi:10.1371/journal.pone.0212316)
Supplement: S1 File — This zip file contains the dataset and Stata do-file to replicate the empirical analyses presented in the case study. (ZIP) [file pone.0212316.s009.zip › S1_File/Tables/TableI.do]

clear
cap log close
clear matrix
set matsize 1500

*=======================================================================================
* Table I: Exogeneity of the timing of childbearing – difference in number of children
* across subsamples
*=======================================================================================
/* Column 1 */
use local_sample2.dta, clear

gen subsample1 = 0
replace subsample1 = 1 if subsample == 1
gen subsample2 = 0
replace subsample2 = 1 if subsample == 2

global x1 = "subsample1 subsample2"
global x2 = "m_age f_age m_grade1 m_grade2 f_grade1 f_grade2"
global ks = "ks1-ks433"

reg num_child $x1 $x2 $ks i.dk_zone77 i.distcode, vce(r)
testparm $x1


/* Column 2 */
use local_sample4.dta, clear

gen subsample1 = 0
replace subsample1 = 1 if subsample == 1
gen subsample2 = 0
replace subsample2 = 1 if subsample == 2

global x1 = "subsample1 subsample2"
global x2 = "m_age f_age m_grade1 m_grade2 f_grade1 f_grade2"
global ks = "ks1-ks71"

reg num_child $x1 $x2 $ks i.dk_zone77 i.distcode, vce(r)
testparm $x1
