# Supplementary material for: GIS for empirical research design: An illustration with georeferenced point data
Source: PLoS One. 2019 Mar 4;14(3):e0212316. doi: 10.1371/journal.pone.0212316 (PMC6398843; doi:10.1371/journal.pone.0212316)
Supplement: S1 File — This zip file contains the dataset and Stata do-file to replicate the empirical analyses presented in the case study. (ZIP) [file pone.0212316.s009.zip › S1_File/Tables/TableL.do]

clear
cap log close
clear matrix

*======================================================================================================
* Table L: Killing-site characteristics with balanced spatial clusters and information about victims
*======================================================================================================
use killing_sites.dta, clear

gen balanced = 0
replace balanced = 1 if balance_check == 1

global x = "dist_to_npr1973 nmw_age36_50_educ1 nmw_age36_50_educ2"

/* Columns 1-3 */
reg balanced  $x i.dk_zone77 if used_for_test == 1, vce(robust)
testparm $x
count if used_for_test == 1 & balanced == 1 & nmw_age36_50_educ1 ~= . 

reg d_victim  $x i.dk_zone77 if used_for_test == 1, vce(robust)
testparm $x
count if used_for_test == 1 & d_victim == 1  & nmw_age36_50_educ1 ~= .

reg ln_victim $x i.dk_zone77 if used_for_test == 1, vce(robust)
testparm $x	


/* Columns 4-5 */
reg d_victim  $x i.dk_zone77 if used_for_test == 1 & balanced == 1, vce(robust)
testparm $x
count if used_for_test == 1 & d_victim == 1  & nmw_age36_50_educ1 ~= . & balanced == 1

reg ln_victim $x i.dk_zone77 if used_for_test == 1 & balanced == 1, vce(robust)
testparm $x	
	
