# Supplementary material for: GIS for empirical research design: An illustration with georeferenced point data
Source: PLoS One. 2019 Mar 4;14(3):e0212316. doi: 10.1371/journal.pone.0212316 (PMC6398843; doi:10.1371/journal.pone.0212316)
Supplement: S1 File — This zip file contains the dataset and Stata do-file to replicate the empirical analyses presented in the case study. (ZIP) [file pone.0212316.s009.zip › S1_File/Tables/TableM.do]

clear
cap log close
clear matrix
set matsize 1500

*===================================================================
* Table M: Impacts of genocide on children’s educational outcomes
*===================================================================
/* Panel A */
use global_sample.dta, clear

global x = "m_age f_age m_grade1 m_grade2 f_grade1 f_grade2 dist_to_npr1973 nmw_age36_50_educ1 nmw_age36_50_educ2"

forvalue i = 1(1)3 {
	sum educ1521 if violence1 == 0 & subsample == `i'
	count if violence1 == 1 & subsample == `i'
	
	reg educ1521 violence1 $x i.dk_zone77 i.distcode if subsample == `i', vce(cluster villcode)				
}

forvalue i = 1(1)3 {
	sum prog_grade614 if violence1 == 0 & prog_grade614 ~= . & subsample == `i'
	count if violence1 == 1 & prog_grade614 ~= . & subsample == `i'

	reg prog_grade614 violence1 $x i.dk_zone77 i.distcode if subsample == `i', vce(cluster villcode)
}


/* Panel B */
use local_sample1.dta, clear

global ks = "ks1-ks433"

forvalue i = 1(1)3 {
	sum educ1521 if violence1 == 0 & subsample == `i'
	count if violence1 == 1 & subsample == `i'
	
	reg educ1521 violence1 $x $ks i.dk_zone77 i.distcode if subsample == `i', vce(cluster villcode)				
}

forvalue i = 1(1)3 {
	sum prog_grade614 if violence1 == 0 & prog_grade614 ~= . & subsample == `i'
	count if violence1 == 1 & prog_grade614 ~= . & subsample == `i'

	reg prog_grade614 violence1 $x $ks i.dk_zone77 i.distcode if subsample == `i', vce(cluster villcode)
}


/* Panel C */
use local_sample2.dta, clear

forvalue i = 1(1)3 {
	sum educ1521 if violence1 == 0 & subsample == `i'
	count if violence1 == 1 & subsample == `i'
	
	reg educ1521 violence1 $x $ks i.dk_zone77 i.distcode if subsample == `i', vce(cluster villcode)				
}

forvalue i = 1(1)3 {
	sum prog_grade614 if violence1 == 0 & prog_grade614 ~= . & subsample == `i'
	count if violence1 == 1 & prog_grade614 ~= . & subsample == `i'

	reg prog_grade614 violence1 $x $ks i.dk_zone77 i.distcode if subsample == `i', vce(cluster villcode)
}


/* Panel D */
use local_sample3.dta, clear

global ks = "ks1-ks223"

forvalue i = 1(1)3 {
	sum educ1521 if subsample == `i'
	sum violence2_1 if subsample == `i'
	
	reg educ1521 violence2_1 $x $ks i.dk_zone77 i.distcode if subsample == `i', vce(cluster villcode)				
}

forvalue i = 1(1)3 {
	sum prog_grade614 if prog_grade614 ~= . & subsample == `i'
	sum violence2_1 if prog_grade614 ~= . & subsample == `i'
	
	reg prog_grade614 violence2_1 $x $ks i.dk_zone77 i.distcode if subsample == `i', vce(cluster villcode)
}


/* Panel E */
use local_sample4.dta, clear

global ks = "ks1-ks71"

forvalue i = 1(1)3 {
	sum educ1521 if subsample == `i'
	sum violence2_1 if subsample == `i'
	
	reg educ1521 violence2_1 $x $ks i.dk_zone77 i.distcode if subsample == `i', vce(cluster villcode)				
}

forvalue i = 1(1)3 {
	sum prog_grade614 if prog_grade614 ~= . & subsample == `i'
	sum violence2_1 if prog_grade614 ~= . & subsample == `i'
	
	reg prog_grade614 violence2_1 $x $ks i.dk_zone77 i.distcode if subsample == `i', vce(cluster villcode)
}
