# Supplementary material for: GIS for empirical research design: An illustration with georeferenced point data
Source: PLoS One. 2019 Mar 4;14(3):e0212316. doi: 10.1371/journal.pone.0212316 (PMC6398843; doi:10.1371/journal.pone.0212316)
Supplement: S1 File — This zip file contains the dataset and Stata do-file to replicate the empirical analyses presented in the case study. (ZIP) [file pone.0212316.s009.zip › S1_File/Tables/TableR.do]

clear
cap log close
clear matrix
set matsize 1500

*================================================================================
* Table R: Sensitivity analysis – Local Sample IV (continuous genocide measure)
*================================================================================
use local_sample4.dta, clear
	
global x1 = "m_age f_age m_grade1 m_grade2 f_grade1 f_grade2 dist_to_npr1973 nmw_age36_50_educ1 nmw_age36_50_educ2"
global x2 = "m_age f_age m_grade1 m_grade2 f_grade1 f_grade2"
global x3 = "m_age f_age dist_to_npr1973 nmw_age36_50_educ1 nmw_age36_50_educ2"
global x4 = "m_age f_age"
global ks = "ks1-ks71"


/* Panel A */
forvalue i = 1(1)3 {
	reg educ1521 violence2_1 $x1 $ks i.dk_zone77 i.distcode if subsample == `i', vce(cluster villcode)
	reg educ1521 violence2_1 $x2 $ks i.dk_zone77 i.distcode if subsample == `i', vce(cluster villcode)
	reg educ1521 violence2_1 $x3 $ks i.dk_zone77 i.distcode if subsample == `i', vce(cluster villcode)
	reg educ1521 violence2_1 $x4 $ks i.dk_zone77 i.distcode if subsample == `i', vce(cluster villcode)
	reg educ1521 violence2_1     $ks i.dk_zone77 i.distcode if subsample == `i', vce(cluster villcode)
}

forvalue i = 1(1)3 {
	reg prog_grade614 violence2_1 $x1 $ks i.dk_zone77 i.distcode if subsample == `i', vce(cluster villcode)
	reg prog_grade614 violence2_1 $x2 $ks i.dk_zone77 i.distcode if subsample == `i', vce(cluster villcode)
	reg prog_grade614 violence2_1 $x3 $ks i.dk_zone77 i.distcode if subsample == `i', vce(cluster villcode)
	reg prog_grade614 violence2_1 $x4 $ks i.dk_zone77 i.distcode if subsample == `i', vce(cluster villcode)
	reg prog_grade614 violence2_1     $ks i.dk_zone77 i.distcode if subsample == `i', vce(cluster villcode)
}


/* Panel B */
foreach var of varlist educ1521 prog_grade614 {
	forvalue i = 1(1)3 {
		/* Restricted mode */
		quietly reg `var' violence2_1     $ks i.dk_zone77 i.distcode if subsample == `i', vce(cluster villcode)
		scalar b1_g`i'_`var' = _b[violence2_1]
		scalar r1_g`i'_`var' = e(r2)
		
		/* Full model */
		quietly reg `var' violence2_1 $x1 $ks i.dk_zone77 i.distcode if subsample == `i', vce(cluster villcode)
		scalar b2_g`i'_`var' = _b[violence2_1]
		scalar r2_g`i'_`var' = e(r2)
		scalar R_max1_g`i'_`var' = 1.5*r2_g`i'_`var'
		scalar R_max2_g`i'_`var' = 2.0*r2_g`i'_`var'
	}
	
	forvalue i =1(1)3 {
		di in green "Y = `var', subsample = `i'" 
		di in green "R_max = 1.5*R2"
			di in green "delta = 1"
			di in yellow b2_g`i'_`var'-(+1)*((b1_g`i'_`var'-b2_g`i'_`var')*((R_max1_g`i'_`var'-r2_g`i'_`var')/(r2_g`i'_`var'-r1_g`i'_`var')))
			di in green "delta = -1"
			di in yellow b2_g`i'_`var'-(-1)*((b1_g`i'_`var'-b2_g`i'_`var')*((R_max1_g`i'_`var'-r2_g`i'_`var')/(r2_g`i'_`var'-r1_g`i'_`var')))			

		di in green "R_max = 2.0*R2"
			di in green "delta = 1"
			di in yellow b2_g`i'_`var'-(+1)*((b1_g`i'_`var'-b2_g`i'_`var')*((R_max2_g`i'_`var'-r2_g`i'_`var')/(r2_g`i'_`var'-r1_g`i'_`var')))
			di in green "delta = -1"
			di in yellow b2_g`i'_`var'-(-1)*((b1_g`i'_`var'-b2_g`i'_`var')*((R_max2_g`i'_`var'-r2_g`i'_`var')/(r2_g`i'_`var'-r1_g`i'_`var')))				
			
		di in green  "Conservative appraoch"
			di in green  "delta = 1"
			di in yellow b2_g`i'_`var'-(+1)*((b1_g`i'_`var'-b2_g`i'_`var')*((1-r2_g`i'_`var')/(r2_g`i'_`var'-r1_g`i'_`var')))
			di in green  "delta = -1"
			di in yellow b2_g`i'_`var'-(-1)*((b1_g`i'_`var'-b2_g`i'_`var')*((1-r2_g`i'_`var')/(r2_g`i'_`var'-r1_g`i'_`var')))			
	}
}
